# Supplementary material for: Transfer of a rational formulation and process development approach for 2D inks for pharmaceutical 2D and 3D printing
Source: Int J Pharm X. 2024 May 10;7:100256. doi: 10.1016/j.ijpx.2024.100256 (PMC11176655; doi:10.1016/j.ijpx.2024.100256)
Supplement: Supplementary file 1 — Supplementary material 1 [file mmc1.txt]

import os
import numpy
from bs4 import BeautifulSoup

# List to store the extracted data
export_data = []

# Directory path
dir = os.path.join('C:/)

# Get subdirectories in the main directory
sub_dirs = [d for d in os.listdir(dir) if os.path.isdir(os.path.join(dir, d))]

# Loop through each subdirectory
for sub in sub_dirs:
    local_dir = os.path.join(dir, sub)
    
    # Get sub-subdirectories in the current subdirectory
    sub2_dirs = [d for d in os.listdir(local_dir) if os.path.isdir(os.path.join(local_dir, d))]
    
    # Loop through each sub-subdirectory
    for sub2 in sub2_dirs:
        # Construct the path to the HTML file
        file_path = os.path.join(local_dir, sub2, 'analysis.html')

        # Initialize an empty list for data
        data = []

        # Try to open and parse the HTML file
        try:
            soup = BeautifulSoup(open(file_path), 'html.parser')
            
            # Get the header from the HTML file
            header = soup.find_all("table")[0].find("tr")
            for items in header:
                try:
                    list_header.append(items.get_text())
                except:
                    continue

            # Get the data from the HTML file
            HTML_data = soup.find_all("table")[0].find_all("tr")[1:]
            for element in HTML_data:
                sub_data = []
                for sub_element in element:
                    try:
                        sub_data.append(float(sub_element.get_text().replace('\n', '').replace(' ', '').replace('±', '').replace('N/A', 'nan').replace('°', '').replace('→', '')))
                    except:
                        continue
                data.append(sub_data)

            # Convert the data to a NumPy array
            data = numpy.array(data)
            
            # Find the maximum values in the data
            max_val_v = data[numpy.argmax(data[:, 1]), 0]
            max_val_vol = data[numpy.argmax(data[:, 1]), 1]
            
            # Append the extracted data to the export_data list
            export_data.append([sub, sub2, max_val_v, max_val_vol])

        except:
            # Handle any exceptions and print an error message
            print("error {}".format(file_path))

# Write the extracted data to a CSV file
file = open(os.path.join(dir, "name.csv"), "w+")
file.write("Zeit,n,m/s,pl\n")

# Write each line of data to the CSV file
for line in export_data:
    file.write("{},{},{},{}\n".format(line[0].replace('µs', ''), line[1].replace('n', ''), line[2], line[3]))

# Close the CSV file
file.close()

# Print a message indicating the end of the script
print("Pause")
